# Supplementary material for: Identification of Predictive Biomarkers Based on Cytokine Profiles for Molecular Relapse After Treatment-Free Remission in Chronic Myeloid Leukemia Patients
Source: Cells. 2026 Apr 27;15(9):791. doi: 10.3390/cells15090791 (PMC13162600; doi:10.3390/cells15090791)
Supplement: Supplementary file 1 [file cells-15-00791-s001.zip]

Archive with 1 entries (1 files):
- cells-4226413-supplementary.pdf
